# Supplementary material for: Consideration of Commercially Available Hepatocytes as Cell Sources for Liver-Microphysiological Systems by Comparing Liver Characteristics
Source: Pharmaceutics. 2022 Dec 24;15(1):55. doi: 10.3390/pharmaceutics15010055 (PMC9867117; doi:10.3390/pharmaceutics15010055)
Supplement: Supplementary file 1 [file pharmaceutics-15-00055-s001.zip]

Archive with 5 entries (4 files):
- pharmaceutics-2088143-supplementary/
- pharmaceutics-2088143-supplementary/Supplemtary figure.pdf
- pharmaceutics-2088143-supplementary/Table S1.xlsx
- pharmaceutics-2088143-supplementary/Table S2.xlsx
- pharmaceutics-2088143-supplementary/Table S3.xlsx
