# Supplementary material for: Consideration of Commercially Available Hepatocytes as Cell Sources for Liver-Microphysiological Systems by Comparing Liver Characteristics
Source: Pharmaceutics. 2022 Dec 24;15(1):55. doi: 10.3390/pharmaceutics15010055 (PMC9867117; doi:10.3390/pharmaceutics15010055)
Supplement: Supplementary file 1 [file pharmaceutics-15-00055-s001.zip › pharmaceutics-2088143-supplementary/Table S1.xlsx]

## Sheet: Donor information
	Table S1
	Information on human cryopreserved hepatocytes used in this study.
	Created by modifying the supplemntal table 1 of "Horiuchi S. et al. Construction of a culture protocol for functional bile canaliculi formation to apply human iPS cell-derived hepatocytes for cholestasis evaluation.
	Sci Rep. 2022 Sep 7;12(1):15192. ©Seiichi Ishida." (Licensed under CC BY 4.0)
	Vendor	Lot	age	gender	race	Tobacco	Alcohol	Drug	Infectious diseases	medical history	Cause of Death
	Vendor D	Lot# 1	64	Male	Caucasian	No	No			Hepatocellular carcinoma
		Lot# 2	26	Male	Caucasian	No	No
		Lot# 3	74	Female	Caucasian	No	No			Adenocarcinoma from a rectosigmoid cancer
	Vendor E	Lot# 1	34	Male	Arabic	No	Yes	No	EBV+		Anoxia
		Lot# 2	23	Male	Caucasian	Yes	Yes	Yes			Burns
		Lot# 3	54	Male	Caucasian	Yes	Yes	Yes	EBV+	Joint pain, Acid reflux, Kidny stones, Seasonal allergies, Lithotripsy, Cardiac cath w/ stent, MAH ATP Neg	Cardiac
		Lot# 4	28	Male	Caucasian	Yes	Yes	Yes	EBV+	Paraplegia, Kidney/bladder infections	ICH-Stroke
		Lot# pooled 1	59	Male	African American	Yes	Yes	Yes	CMV+	HTN	ICH
		(10 donor plooed)	33	Male	Caucasian	Yes	Yes	Yes	EBV+,CMV+	Kidney Stone	Drug Intoxication
			54	Male	Caucasian	Yes	Yes	Yes	EBV+	High cholesterol, Mcular degrenaration	Anoxia
			59	Male	Indian	No	Yes	No	CMV+	CAD, Sten place, HTN	Anoxia to Crdiovascular
			48	Male	Caucasian	Yes	No	No	EBV+,CMV+	HTN	Anoxia to Crdiovascular
			39	Female	Caucasian	Yes	Yes	Yes	EBV+	HTN, Lupus, Hermatoma on kidney, Pneumonia	CVA/Stroke to ICH
			51	Female	Caucasian	Yes	Yes	Yes	CMV+	Adult onset asthma, Anxiety	CVA
			42	Female	Caucasian	No	Yes	No	EBV+,CMV+	Sleep apnea, HTN, ADD, Depression, Skin cancer, Gastric bypass	Anoxia to Crdiovascular
			7	Female	African American	No	No	No		Tracheostomy, Systemic venous HTN, Cerebral HTN	CVA/ICH
			46	Female	Caucasian	No	Yes	No	CMV+	Asthma	ICH-Stroke
		Lot# pooled 2	3	Male	Caucasian	No	No	No			C-spin Injury
		(10 donor plooed)	51	Male	Caucasian	No	Yes	No			Hed Trauma/Blunt Injury
			57	Male	Caucasian	Yes	Yes	No		Alcoholic hepatitis, Aspiration pneumonia, HTN	Anoxia
			16	Male	Caucasian	No	No	No			Anoxia to Blunt Injury
			34	Male	Caucasian	Yes	Yes	No	EBV+	Borderline hypertension	CVA
			63	Male	Caucasian	Yes	Yes	No	EBV+,CMV+	HTN	Anoxia to Crdiovascular
			53	Female	African American	Yes	Yes	No	EBV+,CMV+	HTN, Laproscopic, Cholacystectomy	CVA to ICH
			53	Female	Caucasian	No	No	No	EBV+,CMV+		Anoxia
			52	Female	Caucasian	No	Yes	Yes	EBV+,CMV+	HTN	Anoxia,Asphyxiation Suicide
			34	Female	Caucasian	Yes	Yes	Yes	EBV+,CMV+	Asthma	Anoxia/Drug Intoxication
	Vendor F	Lot# 1	54	Female	Caucasian	No	Yes	No	CMV+, EBV+		Stroke
		Lot# 2	15	Male	Caucasian	No	No	No			Head Trauma
		Lot# 3	45	Male	Caucasian	No	Yes	Yes			Anoxia
		Lot# 4	27	Male	Caucasian	Yes	Yes	Unknown			Heroin Overdose
		Lot# 5	29	Male	Caucasian	Yes	Yes	Yes			Anoxia
		Lot# 6	30	Female	African American	No	No	No			Cardiac Arrest
	Vendor G	Lot# 1	44	Female	Caucasian / Hispanic	No	No	No	EBV+,CMV+		Anoxia, CVA
		Lot# 2	40	Female	Caucasian	Yes	Yes	No		Asthma, epilepsy	CVA
		Lot# 3	77	Female	Hispanic	No	No	No	CMV+	Asthma, HTN	CVA 2nd to ICH
		Lot# pooled 1	26	Female	Caucasian	Yes	Yes	Yes	CMV+		GSW-Head
		(10 donor plooed)	21	Female	Caucasian	Yes	Yes	Yes			Anoxia-Drug Intoxication
			40	Female	Caucasian	Yes	Yes	Yes			CVA
			55	Male	Caucasian	Yes	Yes	No			Head Trauma
			33	Female	Caucasian	Yes	No	No			Stroke
	Vendor H	Lot# 1	56	Female	Caucasian					Duodenal neuroendocrine tumor
		Lot# 2	63	Female	Caucasian					Sigmoid adenocarcinoma
		Lot# 3	25	Female	Caucasian
