# Supplementary material for: Consideration of Commercially Available Hepatocytes as Cell Sources for Liver-Microphysiological Systems by Comparing Liver Characteristics
Source: Pharmaceutics. 2022 Dec 24;15(1):55. doi: 10.3390/pharmaceutics15010055 (PMC9867117; doi:10.3390/pharmaceutics15010055)
Supplement: Supplementary file 1 [file pharmaceutics-15-00055-s001.zip › pharmaceutics-2088143-supplementary/Table S2.xlsx]

## Sheet: signal data
Table S2. Raw data of focused microarray
						■Raw data																	■Data after background subtraction
						1	2	3	4	5	6	7	8	9	10	12	13	14					1	2	3	4	5	6	7	8	9	10	12	13	14
Row	Col	No	Spot function	accession number	Symbol	Vendor B1	Vendor B2	Vendor A	Vendor C1	Vendor C2	Vendor C3	Vendor C4	Vendor D1	Vendor D2	Vendor D3	Vendor E1	PXB	HepG2		Spot function	accession number	Symbol	Vendor B1	Vendor B2	Vendor A	Vendor C1	Vendor C2	Vendor C3	Vendor C4	Vendor D1	Vendor D2	Vendor D3	Vendor E1	PXB	HepG2
1	2	2	T	NM_005502.3	ABCA1	12200	10700	23900	11900	8220	8870	9740	6780	12100	7010	7430	16000	13991		T	NM_005502.3	ABCA1	8580	7110	20180	8340	4670	5380	6340	3060	8650	3490	4160	12340	10260
1	3	3	T	NM_000927.4	ABCB1	3160	3040	2480	52900	17900	41400	31300	11500	22300	14700	18200	11100	8522		T	NM_000927.4	ABCB1	0.1	0.1	0.1	49340	14350	37910	27900	7780	18850	11180	14930	7440	4791
1	4	4	T	NM_003742.2	ABCB11	3910	3800	3610	3120	3080	2930	3030	3630	3690	4050	3150	3890	3126		T	NM_003742.2	ABCB11	290	210	0.1	0.1	0.1	0.1	0.1	0.1	240	530	0.1	230	0.1
1	5	5	T	NM_000443.3	ABCB4	2880	2810	2720	2710	2630	2540	2520	3350	2920	4400	2700	4980	3584		T	NM_000443.3	ABCB4	0.1	0.1	0.1	0.1	0.1	0.1	0.1	0.1	0.1	880	0.1	1320	0.1
1	6	6	T	NM_000392.4	ABCC2	4120	3810	3500	11900	6020	7690	8810	13900	19800	15100	16400	16400	8182		T	NM_000392.4	ABCC2	500	220	0.1	8340	2470	4200	5410	10180	16350	11580	13130	12740	4451
1	7	7	T	NM_003786.3	ABCC3	14300	13300	5550	8590	17200	10100	11800	29500	27600	40100	33800	51600	5849		T	NM_003786.3	ABCC3	10680	9710	1830	5030	13650	6610	8400	25780	24150	36580	30530	47940	2118
1	8	8	T	NM_005845.4	ABCC4	3540	3560	3990	3990	3300	3220	3300	3360	3270	3770	3430	4640	2902		T	NM_005845.4	ABCC4	0.1	0.1	270	430	0.1	0.1	0.1	0.1	0.1	250	160	980	0.1
1	9	9	T	NM_001171.5	ABCC6	11100	11100	4500	6240	4810	4860	4710	16900	14200	17400	14800	18300	6495		T	NM_001171.5	ABCC6	7480	7510	780	2680	1260	1370	1310	13180	10750	13880	11530	14640	2764
1	10	10	T	NM_004827.2	ABCG2	3370	3460	3450	5750	4110	3920	4140	3910	3430	3820	3310	4050	3132		T	NM_004827.2	ABCG2	0.1	0.1	0.1	2190	560	430	740	190	0.1	300	40	390	0.1
1	11	11	T	NM_022436.2	ABCG5	3060	3100	2550	2950	2730	2830	3220	9850	8110	8330	6660	11600	4887		T	NM_022436.2	ABCG5	0.1	0.1	0.1	0.1	0.1	0.1	0.1	6130	4660	4810	3390	7940	1156
1	12	12	T	NM_022437.2	ABCG8	4340	4390	3130	3990	3720	3670	4120	13600	13500	11000	9620	20300	5537		T	NM_022437.2	ABCG8	720	800	0.1	430	170	180	720	9880	10050	7480	6350	16640	1806
1	13	13	T	NM_005157.5	ABL1	5880	5580	4780	3880	4370	3720	3670	3900	4500	3840	4750	4370	5318		T	NM_005157.5	ABL1	2260	1990	1060	320	820	230	270	180	1050	320	1480	710	1587
1	14	14	T	NM_001134.2	AFP	4030000	4310000	3620000	2120000	2540000	1580000	2970000	2980	3200	2710	3200	3090	803249		T	NM_001134.2	AFP	4026380	4306410	3616280	2116440	2536450	1576510	2966600	0.1	0.1	0.1	0.1	0.1	799518
1	15	15	T	NM_001621.4	AHR	16700	17100	16500	15200	14500	14200	15300	3020	2990	2990	2850	3400	16088		T	NM_001621.4	AHR	13080	13510	12780	11640	10950	10710	11900	0.1	0.1	0.1	0.1	0.1	12357
1	16	16	T	NM_005163.2	AKT1	6400	6620	6320	5630	5930	5150	4930	5040	5400	5830	6810	5250	7034		T	NM_005163.2	AKT1	2780	3030	2600	2070	2380	1660	1530	1320	1950	2310	3540	1590	3303
1	17	17	T	NM_000477.5	ALB	4740000	5090000	2240000	23100	31800	31100	50700	5010000	4910000	5290000	3990000	5220000	1832536		T	NM_000477.5	ALB	4736380	5086410	2236280	19540	28250	27610	47300	5006280	4906550	5286480	3986730	5216340	1828805
1	18	18	T	NM_014495.3	ANGPTL3	41500	46500	51800	2520	2480	3220	3350	121000	139000	115000	49000	21200	3030		T	NM_014495.3	ANGPTL3	37880	42910	48080	0.1	0.1	0.1	0.1	117280	135550	111480	45730	17540	0.1
2	1	20	T	NM_001150.2	ANPEP	12700	12400	9830	47400	48500	39200	46700	24100	29200	27500	26100	42100	12464		T	NM_001150.2	ANPEP	9080	8810	6110	43840	44950	35710	43300	20380	25750	23980	22830	38440	8733
2	2	21	T	NM_001127511.2	APC	4070	4060	4080	3880	3980	3750	3700	4140	3920	4350	3760	4640	3799		T	NM_001127511.2	APC	450	470	360	320	430	260	300	420	470	830	490	980	68
2	3	22	T	NM_000483.4	APOC2	304000	313000	25600	67100	96800	89100	88700	1180000	793000	1660000	761000	614000	107272		T	NM_000483.4	APOC2	300380	309410	21880	63540	93250	85610	85300	1176280	789550	1656480	757730	610340	103541
2	4	23	T	NM_000040.1	APOC3	1390000	1350000	218000	1420000	1340000	1070000	1690000	1770000	1410000	3730000	1000000	3870000	120032		T	NM_000040.1	APOC3	1386380	1346410	214280	1416440	1336450	1066510	1686600	1766280	1406550	3726480	996730	3866340	116301
2	5	24	T	NM_001671.4	ASGR1	42500	44000	27900	11400	22100	12200	15300	79900	78000	103000	56000	46600	94291		T	NM_001671.4	ASGR1	38880	40410	24180	7840	18550	8710	11900	76180	74550	99480	52730	42940	90560
2	6	25	T	NM_000050.4	ASS1	22400	24800	14400	11600	9530	9700	10100	87000	95000	112000	98700	58500	14225		T	NM_000050.4	ASS1	18780	21210	10680	8040	5980	6210	6700	83280	91550	108480	95430	54840	10494
2	7	26	T	NM_001701.3	BAAT	21800	18400	6390	22400	6450	15700	11000	89400	110000	94500	78500	49900	4735		T	NM_001701.3	BAAT	18180	14810	2670	18840	2900	12210	7600	85680	106550	90980	75230	46240	1004
2	8	27	T	NM_000633.2	BCL2	5070	5150	5870	6250	6420	5880	6130	6600	7700	7010	7760	6820	8567		T	NM_000633.2	BCL2	1450	1560	2150	2690	2870	2390	2730	2880	4250	3490	4490	3160	4836
2	9	28	T	NM_138578.2	BCL2L1	5630	5530	7730	8590	8790	7660	7370	5850	6720	6160	5880	5990	9076		T	NM_138578.2	BCL2L1	2010	1940	4010	5030	5240	4170	3970	2130	3270	2640	2610	2330	5345
2	10	29	T	NM_001178065.1	CASR	4120	3930	4120	4130	3940	3820	3950	3930	3650	3820	3510	4210	5433		T	NM_001178065.1	CASR	500	340	400	570	390	330	550	210	200	300	240	550	1702
2	11	30	T	NM_001025109.1	CD34	4000	3960	4230	3830	3760	3800	3690	3980	3860	3840	3670	4190	5239		T	NM_001025109.1	CD34	380	370	510	270	210	310	290	260	410	320	400	530	1508
2	12	31	T	NM_000610.3	CD44	14200	13300	9190	8340	11100	13500	13100	3940	3710	3990	6080	5470	4320		T	NM_000610.3	CD44	10580	9710	5470	4780	7550	10010	9700	220	260	470	2810	1810	589
2	13	32	T	NM_004360.4	CDH1	20200	20400	64200	60600	67400	62300	60600	22000	21600	26100	21700	15200	4474		T	NM_004360.4	CDH1	16580	16810	60480	57040	63850	58810	57200	18280	18150	22580	18430	11540	743
2	14	33	T	NM_004364.4	CEBPA	9280	9020	9440	11800	10400	8420	9760	12800	15200	13600	30800	7090	13365		T	NM_004364.4	CEBPA	5660	5430	5720	8240	6850	4930	6360	9080	11750	10080	27530	3430	9634
2	15	34	T	NM_001025195.1	CES1	10700	10300	5740	4300	4190	4090	4220	308000	262000	321000	324000	422000	33291		T	NM_001025195.1	CES1	7080	6710	2020	740	640	600	820	304280	258550	317480	320730	418340	29560
2	16	35	T	NM_003869.5	CES2	8780	8740	10500	19300	17600	33800	33200	91800	101000	95300	114000	81500	20560		T	NM_003869.5	CES2	5160	5150	6780	15740	14050	30310	29800	88080	97550	91780	110730	77840	16829
2	17	36	T	NM_024922.5	CES3	48600	47500	18800	7800	9880	6760	6370	13100	13900	14400	11600	13200	12047		T	NM_024922.5	CES3	44980	43910	15080	4240	6330	3270	2970	9380	10450	10880	8330	9540	8316
2	18	37	T	NM_001143685.1	CES5A	4160	4150	4210	3850	3830	3890	3790	5020	5100	6020	4200	6030	4165		T	NM_001143685.1	CES5A	540	560	490	290	280	400	390	1300	1650	2500	930	2370	434
2	19	38	T	NM_000754.3	COMT	4580	4620	4390	3830	4010	3690	3490	4230	4280	4500	4770	4730	6619		T	NM_000754.3	COMT	960	1030	670	270	460	200	90	510	830	980	1500	1070	2888
3	1	39	T	NM_001122633.2	CPS1	8550	8320	5390	4370	3890	3870	4500	10700	16000	19000	9020	11000	4421		T	NM_001122633.2	CPS1	4930	4730	1670	810	340	380	1100	6980	12550	15480	5750	7340	690
3	2	40	T	NM_005211.3	CSF1R	4140	4120	6600	5380	4820	5070	4790	4100	4040	4220	3810	4330	4375		T	NM_005211.3	CSF1R	520	530	2880	1820	1270	1580	1390	380	590	700	540	670	644
3	3	41	T	NM_001904.3	CTNNB1	51800	45400	56800	49100	55200	43700	47300	31700	38600	35300	40500	63000	65238		T	NM_001904.3	CTNNB1	48180	41810	53080	45540	51650	40210	43900	27980	35150	31780	37230	59340	61507
3	4	42	T	NM_000761.4	CYP1A2	4570	4430	4350	4470	4560	4470	4360	24900	30400	17500	12900	5650	5717		T	NM_000761.4	CYP1A2	950	840	630	910	1010	980	960	21180	26950	13980	9630	1990	1986
3	5	43	T	NM_000784.3	CYP27A1	19800	17900	12600	63700	43700	54600	46400	36300	33600	41700	27400	24600	38785		T	NM_000784.3	CYP27A1	16180	14310	8880	60140	40150	51110	43000	32580	30150	38180	24130	20940	35054
3	6	44	T	NM_000762.5	CYP2A6	4350	4310	4490	4150	4190	4040	4070	31900	24300	95500	11800	8650	4703		T	NM_000762.5	CYP2A6	730	720	770	590	640	550	670	28180	20850	91980	8530	4990	972
3	7	45	T	NM_000767.4	CYP2B6	4680	4530	4530	4790	4620	4550	4350	6540	6140	8750	4860	8760	7565		T	NM_000767.4	CYP2B6	1060	940	810	1230	1070	1060	950	2820	2690	5230	1590	5100	3834
3	8	46	T	NM_000769.2	CYP2C19	5140	5190	4880	7360	7070	6340	7900	54500	53900	98900	22600	106000	5430		T	NM_000769.2	CYP2C19	1520	1600	1160	3800	3520	2850	4500	50780	50450	95380	19330	102340	1699
3	9	47	T	NM_000770.3	CYP2C8	4360	4360	4840	5620	5330	5020	5400	95300	164000	296000	33300	234000	4852		T	NM_000770.3	CYP2C8	740	770	1120	2060	1780	1530	2000	91580	160550	292480	30030	230340	1121
3	10	48	T	NM_000771.3	CYP2C9	6200	5920	4490	9890	8700	8250	11400	140000	121000	207000	52900	198000	5849		T	NM_000771.3	CYP2C9	2580	2330	770	6330	5150	4760	8000	136280	117550	203480	49630	194340	2118
3	11	49	T	NM_000106.5	CYP2D6	7190	7480	8770	5830	6510	6470	6170	41500	31700	53500	17300	12200	7102		T	NM_000106.5	CYP2D6	3570	3890	5050	2270	2960	2980	2770	37780	28250	49980	14030	8540	3371
3	12	50	T	NM_000773.3	CYP2E1	4170	4130	4100	3980	3980	3760	3850	86100	46600	55200	34800	47100	4422		T	NM_000773.3	CYP2E1	550	540	380	420	430	270	450	82380	43150	51680	31530	43440	691
3	13	51	T	NM_017460.5	CYP3A4	190000	179000	18200	8860	5260	5540	7640	142000	112000	449000	14000	86300	4878		T	NM_017460.5	CYP3A4	186380	175410	14480	5300	1710	2050	4240	138280	108550	445480	10730	82640	1147
3	14	52	T	NM_000777.4	CYP3A5	23900	21800	18700	32700	15700	90700	98400	27400	22700	28000	65600	132000	4804		T	NM_000777.4	CYP3A5	20280	18210	14980	29140	12150	87210	95000	23680	19250	24480	62330	128340	1073
3	15	53	T	NM_000765.4	CYP3A7	722000	634000	73800	44300	15500	85900	92000	166000	169000	433000	71000	349000	5370		T	NM_000765.4	CYP3A7	718380	630410	70080	40740	11950	82410	88600	162280	165550	429480	67730	345340	1639
3	16	54	T	NM_000780.3	CYP7A1	4510	4510	4370	4170	3930	3900	3930	9050	4590	7490	6140	8660	4782		T	NM_000780.3	CYP7A1	890	920	650	610	380	410	530	5330	1140	3970	2870	5000	1051
3	17	55	T	NM_004391.2	CYP8B1	18700	19300	7670	6690	5270	8600	8520	71700	107000	115000	54800	126000	5791		T	NM_004391.2	CYP8B1	15080	15710	3950	3130	1720	5110	5120	67980	103550	111480	51530	122340	2060
3	18	56	T	NM_001927.3	DES	6750	7060	6710	4630	5160	4740	4570	7630	6990	9400	6300	6480	6049		T	NM_001927.3	DES	3130	3470	2990	1070	1610	1250	1170	3910	3540	5880	3030	2820	2318
3	19	57	T	NM_003836.6	DLK1	11100	12000	7130	3620	3690	3880	3530	4400	4130	4520	3640	5060	134286		T	NM_003836.6	DLK1	7480	8410	3410	60	140	390	130	680	680	1000	370	1400	130555
4	1	58	T	NM_004406.2	DMBT1	3690	3760	3290	3230	3170	3270	3300	3240	3200	3320	2860	3720	6668		T	NM_004406.2	DMBT1	70	170	0.1	0.1	0.1	0.1	0.1	0.1	0.1	0.1	0.1	60	2937
4	2	59	T	NM_201284.1	EGFR	5510	5600	5640	5160	5390	5250	5130	5280	5430	5600	5210	5810	8358		T	NM_201284.1	EGFR	1890	2010	1920	1600	1840	1760	1730	1560	1980	2080	1940	2150	4627
4	3	60	T	NM_002354.2	EPCAM	120000	115000	202000	451000	347000	340000	327000	4770	4810	4890	4820	9540	41710		T	NM_002354.2	EPCAM	116380	111410	198280	447440	343450	336510	323600	1050	1360	1370	1550	5880	37979
4	4	61	T	NM_004448.3	ERBB2	14200	14500	12300	15800	15600	12800	13100	14200	11600	21400	12800	12200	17362		T	NM_004448.3	ERBB2	10580	10910	8580	12240	12050	9310	9700	10480	8150	17880	9530	8540	13631
4	5	62	T	NM_005235.2	ERBB4	4980	5240	4910	4770	4870	4530	4630	9100	8160	11500	9020	6230	5229		T	NM_005235.2	ERBB4	1360	1650	1190	1210	1320	1040	1230	5380	4710	7980	5750	2570	1498
4	6	63	T	NM_000125.3	ESR1	4450	4250	4330	4180	4200	3970	4020	5200	4260	5400	4020	4680	4699		T	NM_000125.3	ESR1	830	660	610	620	650	480	620	1480	810	1880	750	1020	968
4	7	64	T	NM_001143820.1	ETS1	11200	9670	6520	7110	6030	6730	6910	6250	6210	6900	9670	8350	5462		T	NM_001143820.1	ETS1	7580	6080	2800	3550	2480	3240	3510	2530	2760	3380	6400	4690	1731
4	8	65	T	NM_001040442.1	FABP6	4310	4240	4430	10600	15700	4960	5510	4260	4180	4110	3790	4620	4631		T	NM_001040442.1	FABP6	690	650	710	7040	12150	1470	2110	540	730	590	520	960	900
4	9	66	T	NM_005247.2	FGF3	4330	4340	4480	3950	4360	3910	4190	4370	4320	4270	3930	4770	5269		T	NM_005247.2	FGF3	710	750	760	390	810	420	790	650	870	750	660	1110	1538
4	10	67	T	NM_002007.2	FGF4	4500	4640	4870	4270	4580	4260	4210	4800	4610	4650	4380	4850	5303		T	NM_002007.2	FGF4	880	1050	1150	710	1030	770	810	1080	1160	1130	1110	1190	1572
4	11	68	T	NM_000141.4	FGFR2	6920	6960	6220	3930	4330	3780	4090	5950	8940	7690	5950	4280	4785		T	NM_000141.4	FGFR2	3300	3370	2500	370	780	290	690	2230	5490	4170	2680	620	1054
4	12	69	T	NM_002011.4	FGFR4	42900	40300	33600	27300	28700	22500	21800	18300	27400	21400	24400	21100	71293		T	NM_002011.4	FGFR4	39280	36710	29880	23740	25150	19010	18400	14580	23950	17880	21130	17440	67562
4	13	70	T	NM_002019.4	FLT1	5300	5270	5190	4460	4600	4510	4500	4650	4860	4560	4400	5030	5838		T	NM_002019.4	FLT1	1680	1680	1470	900	1050	1020	1100	930	1410	1040	1130	1370	2107
4	14	71	T	NM_004119.2	FLT3	4480	4470	4480	4310	4200	4170	4240	4410	4180	4160	4020	4710	4993		T	NM_004119.2	FLT3	860	880	760	750	650	680	840	690	730	640	750	1050	1262
4	15	72	T	NM_005252.3	FOS	4670	4560	5830	6040	6200	5260	5460	4480	4300	4420	4240	5040	5389		T	NM_005252.3	FOS	1050	970	2110	2480	2650	1770	2060	760	850	900	970	1380	1658
4	16	73	T	NM_002015.3	FOXO1	9950	8690	7240	6540	5490	5790	5750	6440	7630	6190	6480	7330	9620		T	NM_002015.3	FOXO1	6330	5100	3520	2980	1940	2300	2350	2720	4180	2670	3210	3670	5889
4	17	74	T	NM_002037.5	FYN	4800	4880	4890	4700	4600	4480	4370	4560	4250	4410	4070	4560	4927		T	NM_002037.5	FYN	1180	1290	1170	1140	1050	990	970	840	800	890	800	900	1196
4	18	75	T	NM_000151.3	G6PC	6430	6480	7520	7960	7110	9170	8100	8110	6560	11100	8420	15300	11937		T	NM_000151.3	G6PC	2810	2890	3800	4400	3560	5680	4700	4390	3110	7580	5150	11640	8206
4	19	76	T	NM_019884.2	GSK3A	16900	16800	20300	19100	21900	17600	16100	11400	15200	13400	16800	15100	19067		T	NM_019884.2	GSK3A	13280	13210	16580	15540	18350	14110	12700	7680	11750	9880	13530	11440	15336
5	1	77	T	NM_002093.3	GSK3B	6140	5900	6180	6170	6050	5910	5390	7940	11400	8540	9720	7600	5998		T	NM_002093.3	GSK3B	2520	2310	2460	2610	2500	2420	1990	4220	7950	5020	6450	3940	2267
5	2	78	T	NM_145740.3	GSTA1	51300	45100	47600	172000	232000	242000	395000	100000	88800	129000	112000	180000	14622		T	NM_145740.3	GSTA1	47680	41510	43880	168440	228450	238510	391600	96280	85350	125480	108730	176340	10891
5	3	79	T	NM_000561.3	GSTM1	4330	4260	4470	4380	4410	4360	4240	16600	4220	4180	7060	4740	4834		T	NM_000561.3	GSTM1	710	670	750	820	860	870	840	12880	770	660	3790	1080	1103
5	4	80	T	NM_000852.3	GSTP1	202000	207000	198000	946000	981000	1090000	649000	7950	10700	10400	12200	19600	11556		T	NM_000852.3	GSTP1	198380	203410	194280	942440	977450	1086510	645600	4230	7250	6880	8930	15940	7825
5	5	81	T	NM_000853.3	GSTT1	4410	4420	19200	12800	21500	21500	22700	19200	21400	27500	39800	14900	16390		T	NM_000853.3	GSTT1	790	830	15480	9240	17950	18010	19300	15480	17950	23980	36530	11240	12659
5	6	82	T	NM_001306179.1	HNF1A	5040	5050	4940	5010	4820	4670	4820	5020	5350	5030	5490	4930	6160		T	NM_001306179.1	HNF1A	1420	1460	1220	1450	1270	1180	1420	1300	1900	1510	2220	1270	2429
5	7	83	T	NM_000458.3	HNF1B	6900	6330	5810	5120	5490	4780	4470	4550	4520	4570	4830	4510	4954		T	NM_000458.3	HNF1B	3280	2740	2090	1560	1940	1290	1070	830	1070	1050	1560	850	1223
5	8	84	T	NM_178849.2	HNF4A	15700	14600	14000	16400	18400	15300	16600	23400	25900	21500	25200	29900	20721		T	NM_178849.2	HNF4A	12080	11010	10280	12840	14850	11810	13200	19680	22450	17980	21930	26240	16990
5	9	85	T	NM_005343.3	HRAS	9140	9460	12100	7910	9640	9340	8750	10600	11700	9930	15500	7640	13871		T	NM_005343.3	HRAS	5520	5870	8380	4350	6090	5850	5350	6880	8250	6410	12230	3980	10140
5	10	86	T	NM_001079818.2	ITGA6	4340	4500	4790	4810	4570	4680	4570	4450	4400	4350	4170	4550	5198		T	NM_001079818.2	ITGA6	720	910	1070	1250	1020	1190	1170	730	950	830	900	890	1467
5	11	87	T	NM_002211.3	ITGB1	163000	143000	158000	143000	95500	116000	116000	84200	135000	101000	199000	155000	75128		T	NM_002211.3	ITGB1	159380	139410	154280	139440	91950	112510	112600	80480	131550	97480	195730	151340	71397
5	12	88	T	NM_002228.3	JUN	13100	11500	8480	7430	7860	7730	7360	10600	10000	10200	11100	9180	6201		T	NM_002228.3	JUN	9480	7910	4760	3870	4310	4240	3960	6880	6550	6680	7830	5520	2470
5	13	89	T	NM_000222.2	KIT	4790	4550	5710	4690	4810	4970	5070	4490	4120	4280	4120	4890	5318		T	NM_000222.2	KIT	1170	960	1990	1130	1260	1480	1670	770	670	760	850	1230	1587
5	14	90	T	NM_033360.3	KRAS	14900	13300	11200	10700	7670	8680	9700	6790	8950	7060	7810	6550	8052		T	NM_033360.3	KRAS	11280	9710	7480	7140	4120	5190	6300	3070	5500	3540	4540	2890	4321
5	15	91	T	NM_000526.4	KRT14	6010	6340	5520	4850	4640	4470	4570	4530	4450	4360	4360	4790	10056		T	NM_000526.4	KRT14	2390	2750	1800	1290	1090	980	1170	810	1000	840	1090	1130	6325
5	16	92	T	NM_000224.2	KRT18	405000	394000	675000	945000	1040000	863000	673000	355000	689000	394000	890000	274000	174328		T	NM_000224.2	KRT18	401380	390410	671280	941440	1036450	859510	669600	351280	685550	390480	886730	270340	170597
5	17	93	T	NM_002276.4	KRT19	127000	123000	195000	217000	213000	244000	200000	13300	16100	14400	19800	15000	27020		T	NM_002276.4	KRT19	123380	119410	191280	213440	209450	240510	196600	9580	12650	10880	16530	11340	23289
5	18	94	T	NM_001256282.1	KRT8	140000	144000	229000	255000	278000	232000	167000	92300	152000	98400	235000	80300	47047		T	NM_001256282.1	KRT8	136380	140410	225280	251440	274450	228510	163600	88580	148550	94880	231730	76640	43316
5	19	95	T	NM_000527.4	LDLR	15400	15200	22500	61100	49400	55800	45300	16400	22900	18700	17200	12400	20762		T	NM_000527.4	LDLR	11780	11610	18780	57540	45850	52310	41900	12680	19450	15180	13930	8740	17031
6	1	96	T	NM_002350.3	LYN	5460	5170	4840	5370	5210	5770	5550	6470	7240	6360	6680	5460	4544		T	NM_002350.3	LYN	1840	1580	1120	1810	1660	2280	2150	2750	3790	2840	3410	1800	813
6	2	97	T	NM_001127500.1	MET	19200	16700	10500	15500	11800	13900	13600	15600	22400	20200	23700	15300	10671		T	NM_001127500.1	MET	15580	13110	6780	11940	8250	10410	10200	11880	18950	16680	20430	11640	6940
6	3	98	T	NM_005372.1	MOS	4120	4100	4190	4060	4190	4050	4050	3800	3900	3700	3580	4130	4124		T	NM_005372.1	MOS	500	510	470	500	640	560	650	80	450	180	310	470	393
6	4	99	T	NM_001130173.1	MYB	4360	4270	4570	4340	4430	4320	4330	4100	4130	4100	3770	4360	4646		T	NM_001130173.1	MYB	740	680	850	780	880	830	930	380	680	580	500	700	915
6	5	100	T	NM_002467.4	MYC	7160	6280	6480	8190	9300	7700	7160	7300	9400	8540	12100	8220	17890		T	NM_002467.4	MYC	3540	2690	2760	4630	5750	4210	3760	3580	5950	5020	8830	4560	14159
6	6	101	T	NM_001033081.2	MYCL	5090	5020	5420	5350	5390	4990	5030	4770	5340	5120	4980	5410	5558		T	NM_001033081.2	MYCL	1470	1430	1700	1790	1840	1500	1630	1050	1890	1600	1710	1750	1827
6	7	102	T	NM_001293228.1	MYCN	4270	4350	5460	4140	4750	4180	4120	4350	4070	4130	3860	4640	4683		T	NM_001293228.1	MYCN	650	760	1740	580	1200	690	720	630	620	610	590	980	952
6	8	103	T	NM_001160170.3	NAT1	4850	4620	5120	4890	4640	4410	4480	4520	4640	4480	4300	5080	4967		T	NM_001160170.3	NAT1	1230	1030	1400	1330	1090	920	1080	800	1190	960	1030	1420	1236
6	9	104	T	NM_002507.3	NGFR	4510	4400	4810	4640	4270	4270	4300	4480	4220	4290	4030	4770	5577		T	NM_002507.3	NGFR	890	810	1090	1080	720	780	900	760	770	770	760	1110	1846
6	10	105	T	NM_024408.3	NOTCH2	5120	4950	4800	4300	4450	4100	4230	5250	5510	5060	5220	5110	5007		T	NM_024408.3	NOTCH2	1500	1360	1080	740	900	610	830	1530	2060	1540	1950	1450	1276
6	11	106	T	NM_013389.2	NPC1L1	6200	6160	5570	10100	9380	9020	8000	7910	10100	9260	9750	6090	6551		T	NM_013389.2	NPC1L1	2580	2570	1850	6540	5830	5530	4600	4190	6650	5740	6480	2430	2820
6	12	107	T	NM_021969.2	NR0B2	18400	17500	10600	5810	6720	6140	5120	11900	20800	17700	15500	8320	46833		T	NM_021969.2	NR0B2	14780	13910	6880	2250	3170	2650	1720	8180	17350	14180	12230	4660	43102
6	13	108	T	NM_001206979.1	NR1H4	9130	8580	7540	20400	8280	10100	12200	11900	18200	14400	14500	14300	11077		T	NM_001206979.1	NR1H4	5510	4990	3820	16840	4730	6610	8800	8180	14750	10880	11230	10640	7346
6	14	109	T	NM_003889.3	NR1I2	4730	4700	4620	4430	4470	4200	4480	9950	13900	10800	9280	11600	5700		T	NM_003889.3	NR1I2	1110	1110	900	870	920	710	1080	6230	10450	7280	6010	7940	1969
6	15	110	T	NM_000176.2	NR3C1	7570	6760	8120	6100	5200	5210	6250	6770	8330	7110	7460	8540	6352		T	NM_000176.2	NR3C1	3950	3170	4400	2540	1650	1720	2850	3050	4880	3590	4190	4880	2621
6	16	111	T	NM_205860.2	NR5A2	12400	10100	6760	9450	7700	8520	9910	5870	8570	6140	7410	7300	4946		T	NM_205860.2	NR5A2	8780	6510	3040	5890	4150	5030	6510	2150	5120	2620	4140	3640	1215
6	17	112	T	NM_002524.4	NRAS	12800	11500	11300	10200	7230	8890	9450	8040	9040	8720	9850	7900	10137		T	NM_002524.4	NRAS	9180	7910	7580	6640	3680	5400	6050	4320	5590	5200	6580	4240	6406
6	18	113	T	NM_004498.2	ONECUT1	6110	5760	5080	4530	4340	4380	4350	4990	4790	4650	4310	5340	5011		T	NM_004498.2	ONECUT1	2490	2170	1360	970	790	890	950	1270	1340	1130	1040	1680	1280
6	19	114	T	NM_000531.5	OTC	25200	28700	4980	3690	3580	3700	3920	27500	25000	28600	10800	12800	3806		T	NM_000531.5	OTC	21580	25110	1260	130	30	210	520	23780	21550	25080	7530	9140	75
7	1	115	T	NM_004563.3	PCK2	13200	13900	12700	21500	17500	16200	16300	44300	49000	59900	53300	24400	44730		T	NM_004563.3	PCK2	9580	10310	8980	17940	13950	12710	12900	40580	45550	56380	50030	20740	40999
7	2	116	T	NM_002608.3	PDGFB	6490	6240	5320	6100	6930	5850	5710	4490	4220	4580	4550	4570	5329		T	NM_002608.3	PDGFB	2870	2650	1600	2540	3380	2360	2310	770	770	1060	1280	910	1598
7	3	117	T	NM_006227.3	PLTP	642000	530000	19500	494000	357000	453000	436000	230000	157000	656000	568000	437000	19235		T	NM_006227.3	PLTP	638380	526410	15780	490440	353450	449510	432600	226280	153550	652480	564730	433340	15504
7	4	118	T	NM_002701.5	POU5F1	5820	5820	5030	7150	6940	8090	7990	5320	5410	6020	5540	6600	6403		T	NM_002701.5	POU5F1	2200	2230	1310	3590	3390	4600	4590	1600	1960	2500	2270	2940	2672
7	5	119	T	NM_001001928.2	PPARA	4410	4240	4540	4280	4120	4310	4210	4470	4390	4240	3820	4560	4738		T	NM_001001928.2	PPARA	790	650	820	720	570	820	810	750	940	720	550	900	1007
7	6	120	T	NM_002838.4	PTPRC	4720	4670	4950	4730	4520	4590	4690	4700	4910	4980	4500	5210	4740		T	NM_002838.4	PTPRC	1100	1080	1230	1170	970	1100	1290	980	1460	1460	1230	1550	1009
7	7	121	T	NM_015480.2	PVRL3	4820	4880	5070	5120	4400	4560	4760	4950	5240	5320	4490	5200	5423		T	NM_015480.2	PVRL3	1200	1290	1350	1560	850	1070	1360	1230	1790	1800	1220	1540	1692
7	8	122	T	NM_002880.3	RAF1	14000	13200	13200	11100	11700	9900	10000	12000	16000	14400	15700	12300	10670		T	NM_002880.3	RAF1	10380	9610	9480	7540	8150	6410	6600	8280	12550	10880	12430	8640	6939
7	9	123	T	NM_002908.3	REL	5100	5130	4840	4510	4500	4260	4490	4700	5030	4650	4530	4870	5362		T	NM_002908.3	REL	1480	1540	1120	950	950	770	1090	980	1580	1130	1260	1210	1631
7	10	124	T	NM_002957.5	RXRA	11700	10700	9440	7030	7040	5910	6030	16400	22100	17500	18100	9720	6820		T	NM_002957.5	RXRA	8080	7110	5720	3470	3490	2420	2630	12680	18650	13980	14830	6060	3089
7	11	125	T	NM_005505.4	SCARB1	40800	39500	60900	96400	81600	91600	88300	51300	98100	69800	67800	86300	55134		T	NM_005505.4	SCARB1	37180	35910	57180	92840	78050	88110	84900	47580	94650	66280	64530	82640	51403
7	12	126	T	NM_000295.4	SERPINA1	177000	168000	206000	26200	32300	22600	23300	20100	20100	28000	22700	105000	20616		T	NM_000295.4	SERPINA1	173380	164410	202280	22640	28750	19110	19900	16380	16650	24480	19430	101340	16885
7	13	127	T	NM_003049.3	SLC10A1	11600	10300	9010	8590	6970	7070	8120	63200	55000	98700	29500	43500	4649		T	NM_003049.3	SLC10A1	7980	6710	5290	5030	3420	3580	4720	59480	51550	95180	26230	39840	918
7	14	128	T	NM_000452.2	SLC10A2	4190	4460	4380	14800	22900	11200	13800	6420	5980	7310	4940	6030	4592		T	NM_000452.2	SLC10A2	570	870	660	11240	19350	7710	10400	2700	2530	3790	1670	2370	861
7	15	129	T	NM_005073.3	SLC15A1	5490	5280	6130	56700	33800	34300	37200	8630	10500	11900	7710	8940	4966		T	NM_005073.3	SLC15A1	1870	1690	2410	53140	30250	30810	33800	4910	7050	8380	4440	5280	1235
7	16	130	T	NM_021082.3	SLC15A2	4590	4390	5510	5400	5150	4830	4800	4980	4850	5200	4330	4930	4571		T	NM_021082.3	SLC15A2	970	800	1790	1840	1600	1340	1400	1260	1400	1680	1060	1270	840
7	17	131	T	NM_003051.3	SLC16A1	4990	4640	6130	6450	5600	5640	5600	4850	4880	4990	4490	5940	5835		T	NM_003051.3	SLC16A1	1370	1050	2410	2890	2050	2150	2200	1130	1430	1470	1220	2280	2104
7	18	132	T	NM_001270623.1	SLC16A7	5080	5050	5110	4330	4270	4280	4270	4420	4310	4320	4050	4740	4354		T	NM_001270623.1	SLC16A7	1460	1460	1390	770	720	790	870	700	860	800	780	1080	623
7	19	133	T	NM_005074.3	SLC17A1	3930	3920	4220	3460	3530	3390	3360	4890	4800	4360	4120	3980	3981		T	NM_005074.3	SLC17A1	310	330	500	0.1	0.1	0.1	0.1	1170	1350	840	850	320	250
8	1	134	T	NM_003057.2	SLC22A1	4480	4570	3870	3620	3650	3360	3610	71300	66600	130000	45100	46000	3812		T	NM_003057.2	SLC22A1	860	980	150	60	100	0.1	210	67580	63150	126480	41830	42340	81
8	2	135	T	NM_144585.3	SLC22A12	4700	4820	4720	4190	4190	4020	4030	7150	6670	9200	5750	6570	4535		T	NM_144585.3	SLC22A12	1080	1230	1000	630	640	530	630	3430	3220	5680	2480	2910	804
8	3	136	T	NM_003058.3	SLC22A2	4660	4770	4620	4030	4100	3950	3950	4230	4050	4230	3820	4710	4474		T	NM_003058.3	SLC22A2	1040	1180	900	470	550	460	550	510	600	710	550	1050	743
8	4	137	T	NM_003059.2	SLC22A4	4260	4160	4460	6110	5690	5420	5580	4180	4040	4270	3910	4470	4713		T	NM_003059.2	SLC22A4	640	570	740	2550	2140	1930	2180	460	590	750	640	810	982
8	5	138	T	NM_001308122.1	SLC22A5	4980	4840	5590	6760	5470	6520	5980	4850	5480	4900	5960	5480	5019		T	NM_001308122.1	SLC22A5	1360	1250	1870	3200	1920	3030	2580	1130	2030	1380	2690	1820	1288
8	6	139	T	NM_004790.4	SLC22A6	4170	4080	4300	4160	4020	4100	4040	4210	4020	4020	3780	4340	4723		T	NM_004790.4	SLC22A6	550	490	580	600	470	610	640	490	570	500	510	680	992
8	7	140	T	NM_006672.3	SLC22A7	5250	5280	4610	4270	4070	3930	3980	20400	6390	24700	18900	16300	5598		T	NM_006672.3	SLC22A7	1630	1690	890	710	520	440	580	16680	2940	21180	15630	12640	1867
8	8	141	T	NM_004254.3	SLC22A8	4460	4790	4830	4480	4630	4380	4400	4850	4430	4920	4570	5110	5698		T	NM_004254.3	SLC22A8	840	1200	1110	920	1080	890	1000	1130	980	1400	1300	1450	1967
8	9	142	T	NM_080866.2	SLC22A9	7720	7650	7220	4230	4120	4180	4110	10500	9410	12400	9060	5070	4973		T	NM_080866.2	SLC22A9	4100	4060	3500	670	570	690	710	6780	5960	8880	5790	1410	1242
8	10	143	T	NM_012254.2	SLC27A5	5630	5700	5500	4350	4370	4110	4190	8420	6510	11900	6580	6440	7507		T	NM_012254.2	SLC27A5	2010	2110	1780	790	820	620	790	4700	3060	8380	3310	2780	3776
8	11	144	T	NM_004213.4	SLC28A1	4530	4540	4450	5450	5140	5770	6680	15600	14700	20900	9120	8650	4622		T	NM_004213.4	SLC28A1	910	950	730	1890	1590	2280	3280	11880	11250	17380	5850	4990	891
8	12	145	T	NM_001199633.1	SLC28A3	4460	4400	4500	4580	4480	4380	4650	4630	4540	4870	4170	4710	5006		T	NM_001199633.1	SLC28A3	840	810	780	1020	930	890	1250	910	1090	1350	900	1050	1275
8	13	146	T	NM_001078177.1	SLC29A1	6190	5890	5210	5000	5010	4590	4450	5220	5220	5650	5150	5890	6614		T	NM_001078177.1	SLC29A1	2570	2300	1490	1440	1460	1100	1050	1500	1770	2130	1880	2230	2883
8	14	147	T	NM_001300868.1	SLC29A2	6320	6070	8770	8560	10300	7440	7420	4320	4670	4460	4680	4700	5047		T	NM_001300868.1	SLC29A2	2700	2480	5050	5000	6750	3950	4020	600	1220	940	1410	1040	1316
8	15	148	T	NM_001859.3	SLC31A1	7480	6990	9750	6870	6180	6150	6700	11900	10500	12900	12600	7760	9495		T	NM_001859.3	SLC31A1	3860	3400	6030	3310	2630	2660	3300	8180	7050	9380	9330	4100	5764
8	16	149	T	NM_012319.3	SLC39A6	9860	8150	10100	8380	7830	8410	7960	6210	8050	6610	9250	7870	12607		T	NM_012319.3	SLC39A6	6240	4560	6380	4820	4280	4920	4560	2490	4600	3090	5980	4210	8876
8	17	150	T	NM_018242.2	SLC47A1	9090	8340	8190	4170	4130	4130	4070	7350	9850	10000	7200	13600	11232		T	NM_018242.2	SLC47A1	5470	4750	4470	610	580	640	670	3630	6400	6480	3930	9940	7501
8	18	151	T	NM_152908.3	SLC47A2	4500	4540	4690	4050	4000	3960	3930	4520	4420	4510	4140	4880	4875		T	NM_152908.3	SLC47A2	880	950	970	490	450	470	530	800	970	990	870	1220	1144
8	19	152	T	NM_152672.5	SLC51A	4690	4790	4460	7850	10600	6390	7050	6280	6120	9090	5370	7140	4528		T	NM_152672.5	SLC51A	1070	1200	740	4290	7050	2900	3650	2560	2670	5570	2100	3480	797
9	1	153	T	NM_178859.3	SLC51B	4050	4270	4440	17100	14500	12300	16100	4030	4130	4430	3410	3860	6096		T	NM_178859.3	SLC51B	430	680	720	13540	10950	8810	12700	310	680	910	140	200	2365
9	2	154	T	NM_000343.3	SLC5A1	4140	4110	4180	19500	7570	16600	25700	4060	3850	4070	3600	4170	4918		T	NM_000343.3	SLC5A1	520	520	460	15940	4020	13110	22300	340	400	550	330	510	1187
9	3	155	T	NM_003041.3	SLC5A2	5550	5700	5880	6710	6510	6740	6800	4910	5160	5440	4920	5530	10281		T	NM_003041.3	SLC5A2	1930	2110	2160	3150	2960	3250	3400	1190	1710	1920	1650	1870	6550
9	4	156	T	NM_003486.5	SLC7A5	6970	7010	19500	23200	25000	22100	14600	4660	5170	4970	6750	4890	42872		T	NM_003486.5	SLC7A5	3350	3420	15780	19640	21450	18610	11200	940	1720	1450	3480	1230	39141
9	5	157	T	NM_012244.3	SLC7A8	8100	7850	11600	15200	10700	12000	10400	7830	8340	8360	8620	7460	11901		T	NM_012244.3	SLC7A8	4480	4260	7880	11640	7150	8510	7000	4110	4890	4840	5350	3800	8170
9	6	158	T	NM_134431.3	SLCO1A2	4250	4140	4970	4240	4200	4190	3960	4300	4040	4200	3810	4300	4795		T	NM_134431.3	SLCO1A2	630	550	1250	680	650	700	560	580	590	680	540	640	1064
9	7	159	T	NM_006446.4	SLCO1B1	5040	4980	4540	4200	4150	4120	4050	16400	20300	23000	17600	6540	4496		T	NM_006446.4	SLCO1B1	1420	1390	820	640	600	630	650	12680	16850	19480	14330	2880	765
9	8	160	T	NM_019844.3	SLCO1B3	4280	4310	4560	4360	4330	4120	4130	5880	5260	6320	5120	5060	4562		T	NM_019844.3	SLCO1B3	660	720	840	800	780	630	730	2160	1810	2800	1850	1400	831
9	9	161	T	NM_005630.2	SLCO2A1	4620	4730	9030	9150	9330	9230	8850	4540	4250	4470	4060	4550	4540		T	NM_005630.2	SLCO2A1	1000	1140	5310	5590	5780	5740	5450	820	800	950	790	890	809
9	10	162	T	NM_007256.4	SLCO2B1	8250	8290	9610	19500	14700	12300	12200	12700	11800	14200	7990	11500	5204		T	NM_007256.4	SLCO2B1	4630	4700	5890	15940	11150	8810	8800	8980	8350	10680	4720	7840	1473
9	11	163	T	NM_180991.4	SLCO4C1	6680	6950	7890	9230	6360	6750	9420	5330	5830	6000	5310	6080	7385		T	NM_180991.4	SLCO4C1	3060	3360	4170	5670	2810	3260	6020	1610	2380	2480	2040	2420	3654
9	12	164	T	NM_005417.4	SRC	7990	7420	8470	13400	11800	11700	11100	5460	5170	5280	6810	5330	10866		T	NM_005417.4	SRC	4370	3830	4750	9840	8250	8210	7700	1740	1720	1760	3540	1670	7135
9	13	165	T	NM_001005291.2	SREBF1	4500	4550	4540	4400	4260	4270	4330	4500	4450	4330	4510	4760	5778		T	NM_001005291.2	SREBF1	880	960	820	840	710	780	930	780	1000	810	1240	1100	2047
9	14	166	T	NM_004599.3	SREBF2	5300	5180	5560	6090	5910	6340	5870	4990	5700	5290	5790	5190	6681		T	NM_004599.3	SREBF2	1680	1590	1840	2530	2360	2850	2470	1270	2250	1770	2520	1530	2950
9	15	167	T	NM_017564.9	STAB2	5470	5460	5750	5530	5530	5320	5290	5410	5070	5220	5290	5550	8571		T	NM_017564.9	STAB2	1850	1870	2030	1970	1980	1830	1890	1690	1620	1700	2020	1890	4840
9	16	168	T	NM_001055.3	SULT1A1	30300	28700	10900	67100	44000	66100	73200	20800	28000	25500	38500	21300	56328		T	NM_001055.3	SULT1A1	26680	25110	7180	63540	40450	62610	69800	17080	24550	21980	35230	17640	52597
9	17	169	T	NM_014465.3	SULT1B1	5530	5430	5160	7490	6340	7120	7270	5510	6790	5910	6200	5260	7028		T	NM_014465.3	SULT1B1	1910	1840	1440	3930	2790	3630	3870	1790	3340	2390	2930	1600	3297
9	18	170	T	NM_001056.3	SULT1C2	5080	5280	4600	6760	5880	6280	6940	4550	4620	4630	4730	4510	5725		T	NM_001056.3	SULT1C2	1460	1690	880	3200	2330	2790	3540	830	1170	1110	1460	850	1994
9	19	171	T	NM_006588.2	SULT1C4	8670	8450	3590	3440	3550	3370	3310	3460	3340	3300	3030	3550	3875		T	NM_006588.2	SULT1C4	5050	4860	0.1	0.1	0.1	0.1	0.1	0.1	0.1	0.1	0.1	0.1	144
10	1	172	T	NM_005420.2	SULT1E1	4020	4200	4030	3170	3210	2950	3240	3510	3660	4450	3410	3230	3503		T	NM_005420.2	SULT1E1	400	610	310	0.1	0.1	0.1	0.1	0.1	210	930	140	0.1	0.1
10	2	173	T	NM_003167.3	SULT2A1	20100	21300	13700	105000	29800	35400	60900	28700	64800	19100	78000	92600	19053		T	NM_003167.3	SULT2A1	16480	17710	9980	101440	26250	31910	57500	24980	61350	15580	74730	88940	15322
10	3	174	T	NM_005651.3	TDO2	55500	56700	30500	11000	7980	13000	13400	143000	387000	239000	198000	85700	4820		T	NM_005651.3	TDO2	51880	53110	26780	7440	4430	9510	10000	139280	383550	235480	194730	82040	1089
10	4	175	T	NM_138501.5	TECR	17200	17200	21300	30200	27800	24700	25200	17700	27300	25200	23200	18200	22732		T	NM_138501.5	TECR	13580	13610	17580	26640	24250	21210	21800	13980	23850	21680	19930	14540	19001
10	5	176	T	NM_006288.4	THY1	4720	4550	4730	4520	4240	4320	4230	4490	4280	4370	4180	4710	5019		T	NM_006288.4	THY1	1100	960	1010	960	690	830	830	770	830	850	910	1050	1288
10	6	177	T	NM_000367.3	TPMT	5360	5040	6000	7220	6480	7380	6940	8630	10100	11100	7330	5560	5636		T	NM_000367.3	TPMT	1740	1450	2280	3660	2930	3890	3540	4910	6650	7580	4060	1900	1905
10	7	178	T	NM_021158.4	TRIB3	8830	9080	14000	13000	12500	11400	11800	23900	52800	37200	46400	16100	62455		T	NM_021158.4	TRIB3	5210	5490	10280	9440	8950	7910	8400	20180	49350	33680	43130	12440	58724
10	8	179	T	NM_000371.3	TTR	359000	324000	1660000	1580000	2000000	1390000	1210000	2190000	1030000	2150000	834000	1200000	56075		T	NM_000371.3	TTR	355380	320410	1656280	1576440	1996450	1386510	1206600	2186280	1026550	2146480	830730	1196340	52344
10	9	180	T	NM_000463.2	UGT1A1	8770	8010	5170	308000	254000	215000	143000	162000	204000	245000	264000	289000	5293		T	NM_000463.2	UGT1A1	5150	4420	1450	304440	250450	211510	139600	158280	200550	241480	260730	285340	1562
10	10	181	T	NM_001075.5	UGT2B10	7100	7380	8120	12400	11800	10900	10100	12900	12600	13200	11900	13000	9027		T	NM_001075.5	UGT2B10	3480	3790	4400	8840	8250	7410	6700	9180	9150	9680	8630	9340	5296
10	11	182	T	NM_001076.3	UGT2B15	147000	107000	61100	103000	86200	91100	74800	536000	234000	557000	251000	188000	96821		T	NM_001076.3	UGT2B15	143380	103410	57380	99440	82650	87610	71400	532280	230550	553480	247730	184340	93090
10	12	183	T	NM_021139.2	UGT2B4	22600	22500	9760	14900	13700	12400	10600	190000	162000	314000	201000	61900	9402		T	NM_021139.2	UGT2B4	18980	18910	6040	11340	10150	8910	7200	186280	158550	310480	197730	58240	5671
10	13	184	T	NM_003380.3	VIM	552000	450000	287000	33400	79900	59600	70800	6370	18500	8810	88800	34400	5023		T	NM_003380.3	VIM	548380	446410	283280	29840	76350	56110	67400	2650	15050	5290	85530	30740	1292
10	14	185	T	NM_004559.4	YBX1	112000	98900	117000	64900	90800	79000	73800	114000	120000	114000	164000	79900	155623		T	NM_004559.4	YBX1	108380	95310	113280	61340	87250	75510	70400	110280	116550	110480	160730	76240	151892
10	15	186	C	NM_001101.3	ACTB	1690000	1520000	903000	926000	1120000	1150000	953000	705000	1340000	807000	1850000	447000	399268		C	NM_001101.3	ACTB	1686380	1516410	899280	922440	1116450	1146510	949600	701280	1336550	803480	1846730	443340	395537
10	16	187	C	NM_002046.5	GAPDH	277000	297000	619000	902000	1150000	1030000	1180000	610000	843000	570000	1250000	1050000	1224716		C	NM_002046.5	GAPDH	273380	293410	615280	898440	1146450	1026510	1176600	606280	839550	566480	1246730	1046340	1220985
10	17	188	C	NM_001002.3	RPLP0	342000	392000	432000	296000	529000	413000	437000	477000	339000	494000	525000	354000	754644		C	NM_001002.3	RPLP0	338380	388410	428280	292440	525450	409510	433600	473280	335550	490480	521730	350340	750913
10	18	189	C	NM_001009.3	RPS5	117000	155000	149000	115000	194000	155000	162000	159000	149000	168000	161000	108000	244918		C	NM_001009.3	RPS5	113380	151410	145280	111440	190450	151510	158600	155280	145550	164480	157730	104340	241187
10	19	190	C	NM_022551.2	RPS18	259000	308000	365000	213000	499000	320000	339000	389000	402000	384000	441000	230000	604089		C	NM_022551.2	RPS18	255380	304410	361280	209440	495450	316510	335600	385280	398550	380480	437730	226340	600358
					B-median	3620	3590	3720	3560	3550	3490	3400	3720	3450	3520	3270	3660	3731		Cの	ACTB	949600	1.77588	1.59689	0.947009	0.971398	1.17571	1.20736	1	0.7385	1.40749	0.846125	1.94475	0.46687	0.41653
					B-stdev	98.9912	83.7363	109.987	105.402	90.967	96.4403	78.2577	101.308	73.6097	94.6083	127.204	158.743	132.27		Median of C	GAPDH	898440	0.304283	0.326577	0.684831	1	1.27605	1.14255	1.3096	0.674814	0.934453	0.630515	1.38766	1.16462	1.35901
11	2	192	B			3500	3470	3560	3490	3440	3430	3370	3620	3340	3510	3220	3610	3731			RPLP0	428280	0.790091	0.906907	1	0.682824	1.22688	0.956174	1.01242	1.10507	0.783483	1.14523	1.2182	0.818016	1.75332
11	3	193	B			3680	3550	3690	3510	3610	3550	3380	3630	3530	3580	3250	3730	3712			RPS5	151510	0.748333	0.99934	0.958881	0.735529	1.25701	1	1.0468	1.02488	0.960663	1.0856	1.04105	0.688667	1.59189
11	4	194	B			3560	3460	3660	3380	3460	3350	3350	3590	3470	3390	3210	3100	3709			RPS18	361280	0.706876	0.842587	1	0.579717	1.37137	0.876079	0.928919	1.06643	1.10316	1.05314	1.21161	0.626495	1.66175
11	5	195	B			3590	3480	3720	3460	3420	3410	3380	3650	3400	3490	3120	3540	3675				Correction value between chips	0.748333	0.906907	0.958881	0.735529	1.25701	1	1.01242	1.02488	0.960663	1.05314	1.2182	0.688667	1.59189
11	6	196	B			3520	3560	3740	3570	3450	3390	3420	3690	3420	3460	3110	3640	3931
11	7	197	B			3600	3610	3900	3730	3560	3500	3410	3870	3470	3530	3420	3670	3725
11	8	198	B			3570	3800	3910	3810	3760	3580	3570	4000	3540	3830	3370	3800	3662
11	9	199	B			3600	3620	3750	3650	3550	3440	3420	3830	3430	3660	3270	3800	3625
11	10	200	B			3620	3660	3770	3570	3520	3320	3390	3660	3450	3540	3240	3660	3708
11	11	201	B			3580	3580	3590	3550	3550	3350	3400	3720	3400	3490	3200	3620	3762
11	12	202	B			3640	3540	3640	3450	3460	3430	3310	3720	3310	3490	3220	3550	3663
11	13	203	B			3690	3640	3810	3560	3550	3500	3370	3660	3420	3550	3270	3760	3767
11	14	204	B			3680	3590	3680	3500	3560	3490	3370	3740	3450	3530	3390	3750	3810
11	15	205	B			3800	3580	3710	3570	3560	3570	3480	3740	3530	3520	3470	3660	3969
11	16	206	B			3770	3640	3730	3590	3620	3580	3510	3770	3540	3520	3580	3650	3983
11	17	207	B			3670	3650	3700	3520	3580	3500	3470	3710	3390	3470	3420	3570	4054
11	18	208	B			3870	3660	3970	3660	3700	3670	3600	3740	3570	3520	3350	3660	3929
