# Supplementary material for: Consideration of Commercially Available Hepatocytes as Cell Sources for Liver-Microphysiological Systems by Comparing Liver Characteristics
Source: Pharmaceutics. 2022 Dec 24;15(1):55. doi: 10.3390/pharmaceutics15010055 (PMC9867117; doi:10.3390/pharmaceutics15010055)
Supplement: Supplementary file 1 [file pharmaceutics-15-00055-s001.zip › pharmaceutics-2088143-supplementary/Table S3.xlsx]

## Sheet: gene list
	Table S3. Gene list of focused microarray
	phase I	CYP1A2	CYP2A6	CYP2B6	CYP2C19	CYP2C8	CYP2C9	CYP2D6	CYP2E1
		CYP2E1	CYP3A4	CYP3A5	CYP3A7	CYP27A1	CYP7A1	CYP8B1	CES1
		CES2	CES3	CES5A
	phase II	GSTA1	GSTM1	GSTP1	GSTT1	NAT1	SULT1A1	SULT1B1	SULT1C2
		SULT1C4	SULT1E1	SULT2A1	UGT1A1	UGT2B10	UGT2B15	UGT2B4	COMT
		TPMT
	transpoter	ABCA1	ABCB1	ABCB11	ABCB4	ABCC2	ABCC3	ABCC4	ABCC6
		ABCG2	ABCG5	ABCG8	SLC10A1	SLC10A2	SLC15A1	SLC15A2	SLC16A1
		SLC16A7	SLC17A1	SLC22A1	SLC22A12	SLC22A2	SLC22A4	SLC22A5	SLC22A6
		SLC22A7	SLC22A8	SLC22A9	SLC28A1	SLC28A3	SLC29A1	SLC29A2	SLC31A1
		SLC39A6	SLC47A1	SLC47A2	SLC5A1
	nuclear receptor	AHR	NR1I2	ESR	NR3C1	RXRA	HNF4A	HNF1A	PPARA
		NR0B2	NR5A2	NR1H4
	immature hepatocyte	POU5F1	CDH1	VIM	MET	CD34	AFP	THY1	CD44
		EPCAM	DLK1	KIT	ITGB1	KRT14	CEBPA	PTPRC	DMBT1
		KRT18	KRT8	YBX1
	nonparenchymal cell	ITGA6	NGFR	KRT19	ONECUT1	HNF1B	STAB2	NOTCH2	DES
		PDGFB
	cancer cell	FGF3	ABL1	BCL2	BCL2L1	CSF1R	EGFR	ERBB2	ERBB4
		ETS1	FGF4	FLT1	FLT3	FOS	FYN	HRAS	JUN
		KRAS	LYN	MOS	MYB	MYC	MYCL	MYCN	NRAS
		RAF1	REL	SRC	FGFR2	FGFR4	AKT1	TRIB3	ANPEP
		CTNNB1	PVRL3	APC
	metabolism	G6PC	GSK3A	GSK3B	PCK2	LDLR	NPC1L1	SCARB1	SREBF1
		SREBF2	ASS1	OTC	TDO2	BAAT	FABP6	ASGR1	FOXO1
		CPS1	TECR
	blood component	ALB	SERPINA1	TTR	ANGPTL3	APOC2	APOC3	PLTP
	other	CASR
